# Supplementary material for: Microstructure—Thermal Property Relationships of Poly (Ethylene Glycol-b-Caprolactone) Copolymers and Their Micelles
Source: Polymers (Basel). 2022 Oct 16;14(20):4365. doi: 10.3390/polym14204365 (PMC9607102; doi:10.3390/polym14204365)
Supplement: Supplementary file 1 [file polymers-14-04365-s001.zip]

Archive with 1 entries (1 files):
- polymers-1973865-supplementary.pdf
